# Supplementary material for: Synthesis and Biological Evaluation of Isomeric Artemisinin Trimers as Novel Antitumor Agents
Source: Molecules. 2026 Apr 8;31(8):1228. doi: 10.3390/molecules31081228 (PMC13118418; doi:10.3390/molecules31081228)
Supplement: Supplementary file 1 [file molecules-31-01228-s001.zip]

Archive with 1 entries (1 files):
- molecules-4193358-supplementary.pdf
